# Supplementary material for: ﻿Contributions to Ecuadorian butterworts (Lentibulariaceae, Pinguicula): two new species and a re-evaluation of Pinguiculacalyptrata
Source: PhytoKeys. 2023 Mar 24;222:153–71. doi: 10.3897/phytokeys.222.98139 (PMC10209607; doi:10.3897/phytokeys.222.98139)
Supplement: XML Treatment for Pinguicula jimburensis [file phytokeys.222.98139-treatment1.xml]

<!DOCTYPE tp:taxon-treatment
  PUBLIC "-//TaxonX//DTD Taxonomic Treatment Publishing DTD v0 20100105//EN" "tax-treatment-NSO.dtd">
<tp:taxon-treatment xmlns:tp="http://www.plazi.org/taxpub"><tp:treatment-meta><kwd-group><label>Taxon classification</label><kwd>
                <named-content content-type="kingdom">Plantae</named-content>
              </kwd><kwd>
                <named-content content-type="order">Lamiales</named-content>
              </kwd><kwd>
                <named-content content-type="family">Lentibulariaceae</named-content>
              </kwd></kwd-group><mixed-citation publication-type="journal"><person-group><name><surname>Pérez</surname><given-names>Álvaro J.</given-names></name><name><surname>Tobar</surname><given-names>Francisco</given-names></name><name><surname>Burgess</surname><given-names>Kevin S.</given-names></name><name><surname>Henning</surname><given-names>Tilo</given-names></name></person-group><article-title>﻿Contributions to Ecuadorian butterworts (<tp:taxon-name><tp:taxon-name-part taxon-name-part-type="family">Lentibulariaceae</tp:taxon-name-part></tp:taxon-name>, <italic><tp:taxon-name><tp:taxon-name-part taxon-name-part-type="genus" reg="Pinguicula">Pinguicula</tp:taxon-name-part></tp:taxon-name></italic>): two new species and a re-evaluation of <italic><tp:taxon-name><tp:taxon-name-part taxon-name-part-type="genus" reg="Pinguicula">Pinguicula</tp:taxon-name-part><tp:taxon-name-part taxon-name-part-type="species" reg="calyptrata">calyptrata</tp:taxon-name-part></tp:taxon-name></italic></article-title><source>PhytoKeys</source><day>24</day><month>03</month><year>2023</year><volume>222</volume><fpage>153</fpage><lpage>171</lpage><pub-id pub-id-type="doi">10.3897/phytokeys.222.98139</pub-id></mixed-citation></tp:treatment-meta><tp:nomenclature><label>﻿</label><tp:taxon-name>
              <object-id xmlns:xlink="http://www.w3.org/1999/xlink" content-type="arpha" xlink:type="simple">C684DE11-7953-54FD-817A-B22640146935</object-id>
              <tp:taxon-name-part taxon-name-part-type="genus" reg="Pinguicula">Pinguicula</tp:taxon-name-part>
              <tp:taxon-name-part taxon-name-part-type="species" reg="jimburensis">jimburensis</tp:taxon-name-part>
              <object-id xmlns:xlink="http://www.w3.org/1999/xlink" content-type="ipni" xlink:type="simple">urn:lsid:ipni.org:names:77316266-1</object-id>
            </tp:taxon-name><tp:taxon-authority>Á.J.Pérez, Tobar &amp; T.Henning</tp:taxon-authority><tp:taxon-status xmlns:xlink="http://www.w3.org/1999/xlink" xlink:type="simple">sp. nov.</tp:taxon-status><xref ref-type="fig" rid="F1">Fig. 1</xref></tp:nomenclature><tp:treatment-sec sec-type="material" id="SECID0EUMAE"><title>Type.</title><p>Ecuador, Loja, Cantón Espíndola, Parroquia Jimbura, Parque Nacional Yacuri, Lagunas Negras de Jimbura, <named-content xmlns:xlink="http://www.w3.org/1999/xlink" content-type="dwc:verbatimCoordinates" xlink:type="simple"><named-content content-type="geo-json" specific-use="{&#34;type&#34;:&#34;Point&#34;,&#34;coordinates&#34;:[-79.430556,-4.712778]}" id="NCID0E4MAE" xlink:type="simple">04°42'46"S, 79°25'50"W</named-content></named-content>, 3400 m, 9 Oct 2022, <italic>Á.J. Pérez et al. 11891</italic> (holotype QCA (fl, fr, spirit collection) barcode: 245581; isotype LOJA (fl) barcode: 43489).</p></tp:treatment-sec><tp:treatment-sec sec-type="diagnosis" id="SECID0EENAE"><title>Diagnosis.</title><p><italic><tp:taxon-name><tp:taxon-name-part taxon-name-part-type="genus" reg="Pinguicula">Pinguicula</tp:taxon-name-part><tp:taxon-name-part taxon-name-part-type="species" reg="jimburensis">jimburensis</tp:taxon-name-part></tp:taxon-name></italic> belongs to <tp:taxon-name><tp:taxon-name-part taxon-name-part-type="genus" reg="Pinguicula">Pinguicula</tp:taxon-name-part><tp:taxon-name-part taxon-name-part-type="infraspecific-rank">sect.</tp:taxon-name-part><tp:taxon-name-part taxon-name-part-type="section" reg="Ampullipalatum">Ampullipalatum</tp:taxon-name-part></tp:taxon-name> and is closely allied to the other North Andean species of the section (<italic><tp:taxon-name><tp:taxon-name-part taxon-name-part-type="genus" reg="Pinguicula">P.</tp:taxon-name-part><tp:taxon-name-part taxon-name-part-type="species" reg="calyptrata">calyptrata</tp:taxon-name-part></tp:taxon-name></italic>, <italic><tp:taxon-name><tp:taxon-name-part taxon-name-part-type="genus" reg="Pinguicula">P.</tp:taxon-name-part><tp:taxon-name-part taxon-name-part-type="species" reg="ombrophila">ombrophila</tp:taxon-name-part></tp:taxon-name></italic> and <italic><tp:taxon-name><tp:taxon-name-part taxon-name-part-type="genus" reg="Pinguicula">P.</tp:taxon-name-part><tp:taxon-name-part taxon-name-part-type="species" reg="rosmarieae">rosmarieae</tp:taxon-name-part></tp:taxon-name></italic>). With the latter two it shares the lack of involute leaf margins, but clearly differs from them in its terrestrial habit (vs. litho-/epiphytic) and morphologically by the oblong leaves (vs. widely ovate to rounded). The flowers of <italic><tp:taxon-name><tp:taxon-name-part taxon-name-part-type="genus" reg="Pinguicula">P.</tp:taxon-name-part><tp:taxon-name-part taxon-name-part-type="species" reg="jimburensis">jimburensis</tp:taxon-name-part></tp:taxon-name></italic> lack a distinct yellow palate, a character shared with <italic><tp:taxon-name><tp:taxon-name-part taxon-name-part-type="genus" reg="Pinguicula">P.</tp:taxon-name-part><tp:taxon-name-part taxon-name-part-type="species" reg="involuta">involuta</tp:taxon-name-part></tp:taxon-name></italic> and the Peruvian endemic <italic><tp:taxon-name><tp:taxon-name-part taxon-name-part-type="genus" reg="Pinguicula">P.</tp:taxon-name-part><tp:taxon-name-part taxon-name-part-type="species" reg="rosmarieae">rosmarieae</tp:taxon-name-part></tp:taxon-name></italic>, but the evenly bent, tooth-like spur is unique among related species. First and foremost, <italic><tp:taxon-name><tp:taxon-name-part taxon-name-part-type="genus" reg="Pinguicula">P.</tp:taxon-name-part><tp:taxon-name-part taxon-name-part-type="species" reg="jimburensis">jimburensis</tp:taxon-name-part></tp:taxon-name></italic> is characterized by erect leaves that are shallow and irregularly lobed. This character is, despite a terminological similarity with the leaves of only distantly related <italic><tp:taxon-name><tp:taxon-name-part taxon-name-part-type="genus" reg="Pinguicula">P.</tp:taxon-name-part><tp:taxon-name-part taxon-name-part-type="species" reg="elongata">elongata</tp:taxon-name-part></tp:taxon-name></italic>, unique among all South American taxa.</p><fig id="F1" position="float" orientation="portrait"><object-id xmlns:xlink="http://www.w3.org/1999/xlink" content-type="doi" xlink:type="simple">10.3897/phytokeys.222.98139.figure1</object-id><object-id xmlns:xlink="http://www.w3.org/1999/xlink" content-type="arpha" xlink:type="simple">9C55CB52-F661-5BB4-B836-2EC1F98B8B4C</object-id><label>Figure 1.</label><caption><p><italic><tp:taxon-name><tp:taxon-name-part taxon-name-part-type="genus" reg="Pinguicula">Pinguicula</tp:taxon-name-part><tp:taxon-name-part taxon-name-part-type="species" reg="jimburensis">jimburensis</tp:taxon-name-part></tp:taxon-name></italic><bold>A</bold> flowering plant of in lateral view <bold>B</bold> stands of <italic><tp:taxon-name><tp:taxon-name-part taxon-name-part-type="genus" reg="Pinguicula">P.</tp:taxon-name-part><tp:taxon-name-part taxon-name-part-type="species" reg="jimburensis">jimburensis</tp:taxon-name-part></tp:taxon-name></italic> at the Lagunas Negras de Jimbura <bold>C</bold> upper view of the rosette <bold>D</bold> flower, frontal view <bold>E</bold> ditto, lateral view <bold>F</bold> ditto, with yellow spur <bold>G</bold> young capsule <bold>H</bold> plant with developing flower bud. (<bold>A–H</bold> from <italic>Á.J. Pérez et al. 11891</italic>). Photos by Kabir Montesinos.</p></caption><graphic xmlns:xlink="http://www.w3.org/1999/xlink" xlink:href="phytokeys-222-153_article-98139__-g001.jpg" position="float" orientation="portrait" xlink:type="simple" id="oo_829264.jpg"><uri content-type="original_file" xlink:type="simple">https://binary.pensoft.net/fig/829264</uri></graphic></fig></tp:treatment-sec><tp:treatment-sec sec-type="description" id="SECID0ERSAE"><title>Description.</title><p>Terrestrial, perennial rosette leaved herb with 1 (–2) flowering scapes. Rhizome ~5 mm long, with numerous fibrous roots 1.5–6 cm long. Leaves (4–) 5–7, erect from the ground, ± succulent, red and fussed with green along the medvein, drying dark purple, (15–) 18–52 (–60) mm long × (2–) 3–8 (–9) mm width, the blades oblong, rounded at the tip, slightly attenuated to the base into a enveloping petiole, the margins are irregularly shallowly lobed, upper surface of lamina covered with stalked glandular hairs. Hibernacula (winter buds, dormant buds) absent. Scapes 1–2 (–3), erect, (30–) 40–60 (–85) mm tall, terete, filiform (0.5–1 mm thick), one-flowered, red, scattered with stalked glandular hairs. Flowers small, 10–12 (–15) mm long (including tube-spur-complex). Calyx two-lipped, red, upper surface of sepals scattered with stalked glandular hairs; upper lip divided into three nearly equal-sized oblong lobes, at apex pointed; lower lip up to ¼ divided into two lobes, but appearing to be entire. Corolla two-lipped, purple-whitish with white lobes; upper lip two-lobed, lobes obovate, ~4–6 mm long and ~3–4.2 mm wide, shallowly notched at the apex; lower lip larger and longer than the upper lip, with three obovate-oblong lobes (the median lobe somewhat larger than the two lateral ones), ~4.5–6 mm wide, each distinctly (up to 1/3 of its length) notched. Tube (tube-spur-complex) at the throat funnel-shaped, on both sides broader than the spur, on the back side higher than the spur, proximally cylindrical (nearly as long as wide), on the ventral side merging without any sharp angle into the cylindrical to cone-like stubby, carnassial tooth-like, at apex tapered white to yellow spur, ~6 mm long; the tube-spur-complex externally whitish -blue to purple lengthwise-striped by parallel veins. Palate simple, weakly developed (not clapper-like), inserted immediately behind (~1–2 mm) the corollas´ lower-lip middle lobe, blue, set with short-stalked glandular hairs, proximally elongated into a short ventral hair strip; each of the two lateral corolla lobes with short-stalked glandular hairs, stretching proximally along on each side of the inner tube wall. Stamens 2, filaments 1.2–2 mm long, anthers dorsifixed, 1 mm, oval, transverse dehiscing. Ovary 1.2 mm, rounded, slightly covered with short-stalked glandular hairs to glabrescent, style 0.5 mm long, stigma 0.5 mm long, campanulate, glabrous. Capsule 3–4 mm, rounded, slightly covered with short-stalked glandular hairs to glabrescent, splitting in 2 valves. Seed numerous, alveolate, ellipsoid, 0.5–0.8 mm long, yellow. Chromosome number unknown.</p></tp:treatment-sec><tp:treatment-sec sec-type="etymology" id="SECID0EWSAE"><title>Etymology.</title><p>The specific epithet refers to the type locality, Lagunas Negras de Jimbura, which is part of the Yacuri National Park in the Ecuadorian provinces of Loja and Zamora-Chinchipe.</p></tp:treatment-sec><tp:treatment-sec sec-type="distribution" id="SECID0E2SAE"><title>Distribution, habitat and associated vegetation.</title><p>Specimens of <italic><tp:taxon-name><tp:taxon-name-part taxon-name-part-type="genus" reg="Pinguicula">P.</tp:taxon-name-part><tp:taxon-name-part taxon-name-part-type="species" reg="jimburensis">jimburensis</tp:taxon-name-part></tp:taxon-name></italic> have so far only been collected around the Lagunas Negras de Jimbura in the Yacuri National Park in the province of Loja. As a result, <italic><tp:taxon-name><tp:taxon-name-part taxon-name-part-type="genus" reg="Pinguicula">P.</tp:taxon-name-part><tp:taxon-name-part taxon-name-part-type="species" reg="jimburensis">jimburensis</tp:taxon-name-part></tp:taxon-name></italic> is endemic and thus far only known growing between the grass and shrubby paramo vegetation around the lagoon complex, especially in swampy areas (Figs <xref ref-type="fig" rid="F2">2</xref>, <xref ref-type="fig" rid="F3">3</xref>). According to the <xref ref-type="bibr" rid="B27">Ministerio del Ambiente del Ecuador (2013)</xref>, this locality lies within a much larger zone dominated by the ecosystem named arbustal siempreverde montano alto del Páramo del sur. Inhabitants of this area call this type of vegetation “paramillo” and the environment is characterized by a constant cloudiness and drizzle with strong winds. The vegetation is dominated by the herbs <italic><tp:taxon-name><tp:taxon-name-part taxon-name-part-type="genus" reg="Oritrophium">Oritrophium</tp:taxon-name-part></tp:taxon-name></italic> sp. <italic><tp:taxon-name><tp:taxon-name-part taxon-name-part-type="genus" reg="Paepalanthus">Paepalanthus</tp:taxon-name-part><tp:taxon-name-part taxon-name-part-type="species" reg="lodiculoides">lodiculoides</tp:taxon-name-part></tp:taxon-name></italic> Moldenke, <italic><tp:taxon-name><tp:taxon-name-part taxon-name-part-type="genus" reg="Chusquea">Chusquea</tp:taxon-name-part></tp:taxon-name></italic> spp. and <italic><tp:taxon-name><tp:taxon-name-part taxon-name-part-type="genus" reg="Phlegmariurus">Phlegmariurus</tp:taxon-name-part></tp:taxon-name></italic> spp., between the shrubby vegetation dominated by <italic><tp:taxon-name><tp:taxon-name-part taxon-name-part-type="genus" reg="Chuquiraga">Chuquiraga</tp:taxon-name-part><tp:taxon-name-part taxon-name-part-type="species" reg="jussieui">jussieui</tp:taxon-name-part></tp:taxon-name></italic> J.F. Gmel., <italic><tp:taxon-name><tp:taxon-name-part taxon-name-part-type="genus" reg="Monticalia">Monticalia</tp:taxon-name-part><tp:taxon-name-part taxon-name-part-type="species" reg="peruviana">peruviana</tp:taxon-name-part></tp:taxon-name></italic> (Pers.) C. Jeffrey and <italic><tp:taxon-name><tp:taxon-name-part taxon-name-part-type="genus" reg="Miconia">Miconia</tp:taxon-name-part></tp:taxon-name></italic> spp. Additionally, <italic><tp:taxon-name><tp:taxon-name-part taxon-name-part-type="genus" reg="Pinguicula">Pinguicula</tp:taxon-name-part><tp:taxon-name-part taxon-name-part-type="species" reg="calyptrata">calyptrata</tp:taxon-name-part></tp:taxon-name></italic> has been collected in this locality (<italic>Pérez et al. 8690</italic>, <italic>8755</italic>, QCA; Figs <xref ref-type="fig" rid="F2">2</xref>, <xref ref-type="fig" rid="F3">3</xref>). The border between Ecuador and Peru is only about 3 km in a straight line from the type locality, hence <italic><tp:taxon-name><tp:taxon-name-part taxon-name-part-type="genus" reg="Pinguicula">P.</tp:taxon-name-part><tp:taxon-name-part taxon-name-part-type="species" reg="jimburensis">jimburensis</tp:taxon-name-part></tp:taxon-name></italic> could also occur in Peru.</p><fig id="F2" position="float" orientation="portrait"><object-id xmlns:xlink="http://www.w3.org/1999/xlink" content-type="doi" xlink:type="simple">10.3897/phytokeys.222.98139.figure2</object-id><object-id xmlns:xlink="http://www.w3.org/1999/xlink" content-type="arpha" xlink:type="simple">0B3DDE73-3889-55F2-8D66-81D2F9AC1FD4</object-id><label>Figure 2.</label><caption><p>Habitats of the new species and associated <italic><tp:taxon-name><tp:taxon-name-part taxon-name-part-type="genus" reg="Pinguicula">P.</tp:taxon-name-part><tp:taxon-name-part taxon-name-part-type="species" reg="calyptrata">calyptrata</tp:taxon-name-part></tp:taxon-name></italic><bold>A–C</bold> Lagunas Negras de Jimbura <bold>A</bold> swampy areas between rocks next to the Lagoons where <italic><tp:taxon-name><tp:taxon-name-part taxon-name-part-type="genus" reg="Pinguicula">P.</tp:taxon-name-part><tp:taxon-name-part taxon-name-part-type="species" reg="jimburensis">jimburensis</tp:taxon-name-part></tp:taxon-name></italic> is found <bold>B</bold> neighboring stand of <italic><tp:taxon-name><tp:taxon-name-part taxon-name-part-type="genus" reg="Pinguicula">P.</tp:taxon-name-part><tp:taxon-name-part taxon-name-part-type="species" reg="calyptrata">calyptrata</tp:taxon-name-part></tp:taxon-name></italic><bold>C</bold> flower of <italic><tp:taxon-name><tp:taxon-name-part taxon-name-part-type="genus" reg="Pinguicula">P.</tp:taxon-name-part><tp:taxon-name-part taxon-name-part-type="species" reg="calyptrata">calyptrata</tp:taxon-name-part></tp:taxon-name></italic>, frontal view <bold>D–G</bold> Reserva Biológica Cerro Plateado <bold>D</bold> small stand of <italic><tp:taxon-name><tp:taxon-name-part taxon-name-part-type="genus" reg="Pinguicula">P.</tp:taxon-name-part><tp:taxon-name-part taxon-name-part-type="species" reg="ombrophila">ombrophila</tp:taxon-name-part></tp:taxon-name></italic> growing on a vertical rock face <bold>E</bold> single plant on top of a rock overhang <bold>F</bold> rosette of sympatric <italic><tp:taxon-name><tp:taxon-name-part taxon-name-part-type="genus" reg="Pinguicula">P.</tp:taxon-name-part><tp:taxon-name-part taxon-name-part-type="species" reg="calyptrata">calyptrata</tp:taxon-name-part></tp:taxon-name></italic><bold>G</bold> ditto, flower in frontal view. Photos: <bold>A–C</bold> by Kabir Montesinos; <bold>D–G</bold> by Álvaro J. Pérez.</p></caption><graphic xmlns:xlink="http://www.w3.org/1999/xlink" xlink:href="phytokeys-222-153_article-98139__-g002.jpg" position="float" orientation="portrait" xlink:type="simple" id="oo_829265.jpg"><uri content-type="original_file" xlink:type="simple">https://binary.pensoft.net/fig/829265</uri></graphic></fig><fig id="F3" position="float" orientation="portrait"><object-id xmlns:xlink="http://www.w3.org/1999/xlink" content-type="doi" xlink:type="simple">10.3897/phytokeys.222.98139.figure3</object-id><object-id xmlns:xlink="http://www.w3.org/1999/xlink" content-type="arpha" xlink:type="simple">2964EBD8-1BBE-5EEB-8E17-9487721DF0DC</object-id><label>Figure 3.</label><caption><p>Map showing the distribution of <italic><tp:taxon-name><tp:taxon-name-part taxon-name-part-type="genus" reg="Pinguicula">Pinguicula</tp:taxon-name-part></tp:taxon-name></italic> spp. in Ecuador and illustrating the morphological spectrum of <italic><tp:taxon-name><tp:taxon-name-part taxon-name-part-type="genus" reg="Pinguicula">P.</tp:taxon-name-part><tp:taxon-name-part taxon-name-part-type="species" reg="calyptrata">calyptrata</tp:taxon-name-part></tp:taxon-name></italic> observed from north to south. The yellow circles mark the respective localities sampled (locality name in italics). The two new species (<italic><tp:taxon-name><tp:taxon-name-part taxon-name-part-type="genus" reg="Pinguicula">P.</tp:taxon-name-part><tp:taxon-name-part taxon-name-part-type="species" reg="jimburensis">jimburensis</tp:taxon-name-part></tp:taxon-name></italic> = red star, <italic><tp:taxon-name><tp:taxon-name-part taxon-name-part-type="genus" reg="Pinguicula">P.</tp:taxon-name-part><tp:taxon-name-part taxon-name-part-type="species" reg="ombrophila">ombrophila</tp:taxon-name-part></tp:taxon-name></italic> = green star) are both found at the southern end of Ecuador near the border to Peru and well within the Amotape-Huancabamba Zone (dashed line).</p></caption><graphic xmlns:xlink="http://www.w3.org/1999/xlink" xlink:href="phytokeys-222-153_article-98139__-g003.jpg" position="float" orientation="portrait" xlink:type="simple" id="oo_829266.jpg"><uri content-type="original_file" xlink:type="simple">https://binary.pensoft.net/fig/829266</uri></graphic></fig></tp:treatment-sec><tp:treatment-sec sec-type="conservation status" id="SECID0E32AE"><title>Conservation status.</title><p>Only one population of approximately 50 mature individuals of this species was discovered at the type locality at the Yacuri National Park. The habitat is very close to the shore of the Laguna Negra and exposed to human activities related to spiritual rituals. Additionally, the trail that connects the lagoon complex closely passes by the population of this new species. According to the IUCN Red List criteria (<xref ref-type="bibr" rid="B21">IUCN Standards and Petitions Committee 2022</xref>) this species is assessed as Vulnerable (VU, Criterion D2).</p></tp:treatment-sec><tp:treatment-sec sec-type="Affinities" id="SECID0EG3AE"><title>Affinities.</title><p><italic><tp:taxon-name><tp:taxon-name-part taxon-name-part-type="genus" reg="Pinguicula">P.</tp:taxon-name-part><tp:taxon-name-part taxon-name-part-type="species" reg="jimburensis">jimburensis</tp:taxon-name-part></tp:taxon-name></italic> apparently is a close ally of <italic><tp:taxon-name><tp:taxon-name-part taxon-name-part-type="genus" reg="Pinguicula">P.</tp:taxon-name-part><tp:taxon-name-part taxon-name-part-type="species" reg="calyptrata">calyptrata</tp:taxon-name-part></tp:taxon-name></italic> as are all Ecuadorian and Andean taxa. A similar atypical leaf orientation, with erect, elongated leaves can only be found in <italic><tp:taxon-name><tp:taxon-name-part taxon-name-part-type="genus" reg="Pinguicula">P.</tp:taxon-name-part><tp:taxon-name-part taxon-name-part-type="species" reg="elongata">elongata</tp:taxon-name-part></tp:taxon-name></italic> Benj. from Colombia and Venezuela. This strange species is, contrary to traditional placements (<xref ref-type="bibr" rid="B13">Ernst 1961</xref>, <xref ref-type="bibr" rid="B6">Casper 1966</xref>), not closely related to the other Southern American taxa, but represents an isolated lineage with affinities to Mexican and European clades, as a recent molecular phylogenetic analysis has shown (<xref ref-type="bibr" rid="B32">Shimai et al. 2021</xref>). Moreover, the leaves of <italic><tp:taxon-name><tp:taxon-name-part taxon-name-part-type="genus" reg="Pinguicula">P.</tp:taxon-name-part><tp:taxon-name-part taxon-name-part-type="species" reg="jimburensis">jimburensis</tp:taxon-name-part></tp:taxon-name></italic> are only slightly elongated and otherwise flat with a distinct abaxial and adaxial leaf lamina and not involute as the almost filiform leaves of <italic><tp:taxon-name><tp:taxon-name-part taxon-name-part-type="genus" reg="Pinguicula">P.</tp:taxon-name-part><tp:taxon-name-part taxon-name-part-type="species" reg="elongata">elongata</tp:taxon-name-part></tp:taxon-name></italic>, with the abaxial leaf surface sometimes completely hidden. Furthermore, the leaf margins of <italic><tp:taxon-name><tp:taxon-name-part taxon-name-part-type="genus" reg="Pinguicula">P.</tp:taxon-name-part><tp:taxon-name-part taxon-name-part-type="species" reg="jimburensis">jimburensis</tp:taxon-name-part></tp:taxon-name></italic> are irregularly, shallowly lobed, a unique character among <italic><tp:taxon-name><tp:taxon-name-part taxon-name-part-type="genus" reg="Pinguicula">Pinguicula</tp:taxon-name-part></tp:taxon-name></italic> from South America so far. With the lack of a yellow palate and the evenly narrowed spur that resembles the ripper tooth of a predatory mammal in shape, the flowers appear more similar to those of <italic><tp:taxon-name><tp:taxon-name-part taxon-name-part-type="genus" reg="Pinguicula">P.</tp:taxon-name-part><tp:taxon-name-part taxon-name-part-type="species" reg="involuta">involuta</tp:taxon-name-part></tp:taxon-name></italic> than to typical flowers of <italic><tp:taxon-name><tp:taxon-name-part taxon-name-part-type="genus" reg="Pinguicula">P.</tp:taxon-name-part><tp:taxon-name-part taxon-name-part-type="species" reg="calyptrata">calyptrata</tp:taxon-name-part></tp:taxon-name></italic>. The latter is characterized by the presence of a yellow palate and the spur, although very variable, usually has a stubby apex preceded by a narrower or at least straight section that is rather abruptly angled downwards after the throat. Both <italic><tp:taxon-name><tp:taxon-name-part taxon-name-part-type="genus" reg="Pinguicula">P.</tp:taxon-name-part><tp:taxon-name-part taxon-name-part-type="species" reg="jimburensis">jimburensis</tp:taxon-name-part></tp:taxon-name></italic> and <italic><tp:taxon-name><tp:taxon-name-part taxon-name-part-type="genus" reg="Pinguicula">P.</tp:taxon-name-part><tp:taxon-name-part taxon-name-part-type="species" reg="involuta">involuta</tp:taxon-name-part></tp:taxon-name></italic> lack a yellow palate and the thorn-shaped, regular curved spurs in both taxa are evenly narrowed towards the apex. However, <italic><tp:taxon-name><tp:taxon-name-part taxon-name-part-type="genus" reg="Pinguicula">P.</tp:taxon-name-part><tp:taxon-name-part taxon-name-part-type="species" reg="involuta">involuta</tp:taxon-name-part></tp:taxon-name></italic> has a very different leaf morphology and is overall a much smaller taxon distributed much further south. <italic><tp:taxon-name><tp:taxon-name-part taxon-name-part-type="genus" reg="Pinguicula">P.</tp:taxon-name-part><tp:taxon-name-part taxon-name-part-type="species" reg="jimburensis">jimburensis</tp:taxon-name-part></tp:taxon-name></italic> cannot be confused with any other American <italic><tp:taxon-name><tp:taxon-name-part taxon-name-part-type="genus" reg="Pinguicula">Pinguicula</tp:taxon-name-part></tp:taxon-name></italic> species based on the exceptional leaf morphology and orientation.</p></tp:treatment-sec><tp:treatment-sec sec-type="material" id="SECID0ELBAG"><title>Additional specimens examined</title><p><bold>(<italic>paratypes</italic>).</bold> Ecuador. Loja. Cantón Espíndola, Parroquia Jimbura, Parque Nacional Yacuri, Lagunas Negras de Jimbura, <named-content xmlns:xlink="http://www.w3.org/1999/xlink" content-type="dwc:verbatimCoordinates" xlink:type="simple"><named-content content-type="geo-json" specific-use="{&#34;type&#34;:&#34;Point&#34;,&#34;coordinates&#34;:[-79.416667,-4.700000]}" id="NCID0EZBAG" xlink:type="simple">04°42'S, 79°25'W</named-content></named-content>, 3550 m, 10 Sept 2001 (fl), <italic>P. Lozano &amp; R. Bussmann 7</italic> (LOJA, barcode: 31115); ibid, <named-content xmlns:xlink="http://www.w3.org/1999/xlink" content-type="dwc:verbatimCoordinates" xlink:type="simple"><named-content content-type="geo-json" specific-use="{&#34;type&#34;:&#34;Point&#34;,&#34;coordinates&#34;:[-79.430556,-4.712778]}" id="NCID0EDCAG" xlink:type="simple">04°42'46"S, 79°25'50"W</named-content></named-content>, 3100–3200 m, 15 Oct 2018 (fl), <italic>G. Salazar et al. 10191</italic> (QCNE, barcode: 263036).</p></tp:treatment-sec><tp:treatment-sec sec-type="Photographic evidence" id="SECID0EKCAG"><title>Photographic evidence.</title><p><ext-link xmlns:xlink="http://www.w3.org/1999/xlink" xlink:type="simple" ext-link-type="uri" xlink:href="https://www.inaturalist.org/observations/138176370">https://www.inaturalist.org/observations/138176370</ext-link>.</p></tp:treatment-sec><ref-list><ref id="B27"><mixed-citation xmlns:xlink="http://www.w3.org/1999/xlink" xlink:type="simple">Ministerio del Ambiente del Ecuador (<year>2013</year>) <source>Sistema de Clasificación de los Ecosistemas del Ecuador Continental.</source><publisher-name>Subsecretaría de Patrimonio Natural</publisher-name>, <publisher-loc>Quito, Ecuador</publisher-loc>, <size units="page">232 pp</size>.</mixed-citation></ref><ref id="B21"><mixed-citation xmlns:xlink="http://www.w3.org/1999/xlink" xlink:type="simple">IUCN Standards and Petitions Committee (<year>2022</year>) Guidelines for Using the IUCN Red List Categories and Criteria. Version 15.1. Prepared by the Standards and Petitions Committee. <ext-link xlink:type="simple" ext-link-type="uri" xlink:href="https://www.iucnredlist.org/documents/RedListGuidelines.pdf">https://www.iucnredlist.org/documents/RedListGuidelines.pdf</ext-link></mixed-citation></ref><ref id="B13"><mixed-citation xmlns:xlink="http://www.w3.org/1999/xlink" xlink:type="simple"><person-group><name name-style="western"><surname>Ernst</surname><given-names>A</given-names></name></person-group> (<year>1961</year>) <article-title>Revision der Gattung <italic><tp:taxon-name><tp:taxon-name-part taxon-name-part-type="genus">Pinguicula</tp:taxon-name-part></tp:taxon-name></italic>.</article-title><source>Botanische Jahrbücher für Systematik</source><volume>80</volume>: <fpage>145</fpage>–<lpage>194</lpage>.</mixed-citation></ref><ref id="B6"><mixed-citation xmlns:xlink="http://www.w3.org/1999/xlink" xlink:type="simple"><person-group><name name-style="western"><surname>Casper</surname><given-names>SJ</given-names></name></person-group> (<year>1966</year>) <source>Monographie der Gattung <italic><tp:taxon-name><tp:taxon-name-part taxon-name-part-type="genus">Pinguicula</tp:taxon-name-part></tp:taxon-name></italic> L. Bibliotheca Botanica.</source><publisher-name>127/128</publisher-name>, <publisher-loc>Schweizerbart, Stuttgart</publisher-loc>, <size units="page">209 pp</size>.</mixed-citation></ref><ref id="B32"><mixed-citation xmlns:xlink="http://www.w3.org/1999/xlink" xlink:type="simple"><person-group><name name-style="western"><surname>Shimai</surname><given-names>H</given-names></name><name name-style="western"><surname>Setoguchi</surname><given-names>H</given-names></name><name name-style="western"><surname>Roberts</surname><given-names>DL</given-names></name><name name-style="western"><surname>Sun</surname><given-names>M</given-names></name></person-group> (<year>2021</year>) Biogeographical patterns and speciation of the genus <italic><tp:taxon-name><tp:taxon-name-part taxon-name-part-type="genus">Pinguicula</tp:taxon-name-part></tp:taxon-name></italic> (<tp:taxon-name><tp:taxon-name-part taxon-name-part-type="family">Lentibulariaceae</tp:taxon-name-part></tp:taxon-name>) inferred by phylogenetic analyses. PLoS ONE 16(6): e0252581. <ext-link xlink:type="simple" ext-link-type="doi" xlink:href="10.1371/journal.pone.0252581">https://doi.org/10.1371/journal.pone.0252581</ext-link></mixed-citation></ref></ref-list></tp:taxon-treatment>
