# Supplementary material for: ﻿Contributions to Ecuadorian butterworts (Lentibulariaceae, Pinguicula): two new species and a re-evaluation of Pinguiculacalyptrata
Source: PhytoKeys. 2023 Mar 24;222:153–71. doi: 10.3897/phytokeys.222.98139 (PMC10209607; doi:10.3897/phytokeys.222.98139)
Supplement: XML Treatment for Pinguicula ombrophila [file phytokeys.222.98139-treatment2.xml]

<!DOCTYPE tp:taxon-treatment
  PUBLIC "-//TaxonX//DTD Taxonomic Treatment Publishing DTD v0 20100105//EN" "tax-treatment-NSO.dtd">
<tp:taxon-treatment xmlns:tp="http://www.plazi.org/taxpub"><tp:treatment-meta><kwd-group><label>Taxon classification</label><kwd>
                <named-content content-type="kingdom">Plantae</named-content>
              </kwd><kwd>
                <named-content content-type="order">Lamiales</named-content>
              </kwd><kwd>
                <named-content content-type="family">Lentibulariaceae</named-content>
              </kwd></kwd-group><mixed-citation publication-type="journal"><person-group><name><surname>Pérez</surname><given-names>Álvaro J.</given-names></name><name><surname>Tobar</surname><given-names>Francisco</given-names></name><name><surname>Burgess</surname><given-names>Kevin S.</given-names></name><name><surname>Henning</surname><given-names>Tilo</given-names></name></person-group><article-title>﻿Contributions to Ecuadorian butterworts (<tp:taxon-name><tp:taxon-name-part taxon-name-part-type="family">Lentibulariaceae</tp:taxon-name-part></tp:taxon-name>, <italic><tp:taxon-name><tp:taxon-name-part taxon-name-part-type="genus" reg="Pinguicula">Pinguicula</tp:taxon-name-part></tp:taxon-name></italic>): two new species and a re-evaluation of <italic><tp:taxon-name><tp:taxon-name-part taxon-name-part-type="genus" reg="Pinguicula">Pinguicula</tp:taxon-name-part><tp:taxon-name-part taxon-name-part-type="species" reg="calyptrata">calyptrata</tp:taxon-name-part></tp:taxon-name></italic></article-title><source>PhytoKeys</source><day>24</day><month>03</month><year>2023</year><volume>222</volume><fpage>153</fpage><lpage>171</lpage><pub-id pub-id-type="doi">10.3897/phytokeys.222.98139</pub-id></mixed-citation></tp:treatment-meta><tp:nomenclature><label>﻿</label><tp:taxon-name>
              <object-id xmlns:xlink="http://www.w3.org/1999/xlink" content-type="arpha" xlink:type="simple">83551915-F373-502E-AFE9-DEB9048BB72D</object-id>
              <tp:taxon-name-part taxon-name-part-type="genus" reg="Pinguicula">Pinguicula</tp:taxon-name-part>
              <tp:taxon-name-part taxon-name-part-type="species" reg="ombrophila">ombrophila</tp:taxon-name-part>
              <object-id xmlns:xlink="http://www.w3.org/1999/xlink" content-type="ipni" xlink:type="simple">urn:lsid:ipni.org:names:77316267-1</object-id>
            </tp:taxon-name><tp:taxon-authority>Á.J.Pérez, Tobar &amp; T.Henning</tp:taxon-authority><tp:taxon-status xmlns:xlink="http://www.w3.org/1999/xlink" xlink:type="simple">sp. nov.</tp:taxon-status><xref ref-type="fig" rid="F4">Fig. 4</xref></tp:nomenclature><tp:treatment-sec sec-type="material" id="SECID0EDEAG"><title>Type.</title><p>Ecuador. Zamora-Chinchipe, Cantón Nangaritza, Parroquia Nuevo Paraíso, Reserva Biológica Cerro Plateado, <named-content xmlns:xlink="http://www.w3.org/1999/xlink" content-type="dwc:verbatimCoordinates" xlink:type="simple"><named-content content-type="geo-json" specific-use="{&#34;type&#34;:&#34;Point&#34;,&#34;coordinates&#34;:[-78.783056,-4.619445]}" id="NCID0EMEAG" xlink:type="simple">−4.6194445, −78.7830556</named-content></named-content>, 2850–2900 m, 27 Sep 2016, <italic>Á.J. Pérez</italic>, <italic>N. Zapata &amp; W. Santillán 10353</italic> (holotype QCA (fl, fr) barcode: 245582).</p></tp:treatment-sec><tp:treatment-sec sec-type="diagnosis" id="SECID0EVEAG"><title>Diagnosis.</title><p><italic><tp:taxon-name><tp:taxon-name-part taxon-name-part-type="genus" reg="Pinguicula">Pinguicula</tp:taxon-name-part><tp:taxon-name-part taxon-name-part-type="species" reg="ombrophila">ombrophila</tp:taxon-name-part></tp:taxon-name></italic> belongs to <tp:taxon-name><tp:taxon-name-part taxon-name-part-type="genus" reg="Pinguicula">Pinguicula</tp:taxon-name-part><tp:taxon-name-part taxon-name-part-type="infraspecific-rank">sect.</tp:taxon-name-part><tp:taxon-name-part taxon-name-part-type="section" reg="Ampullipalatum">Ampullipalatum</tp:taxon-name-part></tp:taxon-name> and is closely allied to the other North Andean species of the section (<italic><tp:taxon-name><tp:taxon-name-part taxon-name-part-type="genus" reg="Pinguicula">P.</tp:taxon-name-part><tp:taxon-name-part taxon-name-part-type="species" reg="calyptrata">calyptrata</tp:taxon-name-part></tp:taxon-name></italic>, <italic><tp:taxon-name><tp:taxon-name-part taxon-name-part-type="genus" reg="Pinguicula">P.</tp:taxon-name-part><tp:taxon-name-part taxon-name-part-type="species" reg="jimburensis">jimburensis</tp:taxon-name-part></tp:taxon-name></italic> and <italic><tp:taxon-name><tp:taxon-name-part taxon-name-part-type="genus" reg="Pinguicula">P.</tp:taxon-name-part><tp:taxon-name-part taxon-name-part-type="species" reg="rosmarieae">rosmarieae</tp:taxon-name-part></tp:taxon-name></italic>). It differs from <italic><tp:taxon-name><tp:taxon-name-part taxon-name-part-type="genus" reg="Pinguicula">P.</tp:taxon-name-part><tp:taxon-name-part taxon-name-part-type="species" reg="calyptrata">calyptrata</tp:taxon-name-part></tp:taxon-name></italic> and <italic><tp:taxon-name><tp:taxon-name-part taxon-name-part-type="genus" reg="Pinguicula">P.</tp:taxon-name-part><tp:taxon-name-part taxon-name-part-type="species" reg="jimburensis">jimburensis</tp:taxon-name-part></tp:taxon-name></italic> in its lithophytic (vs. terrestrial) habit and the combination of broad rosettes with flat leaves (unlike <italic><tp:taxon-name><tp:taxon-name-part taxon-name-part-type="genus" reg="Pinguicula">P.</tp:taxon-name-part><tp:taxon-name-part taxon-name-part-type="species" reg="jimburensis">jimburensis</tp:taxon-name-part></tp:taxon-name></italic>) without curled margins (unlike <italic><tp:taxon-name><tp:taxon-name-part taxon-name-part-type="genus" reg="Pinguicula">P.</tp:taxon-name-part><tp:taxon-name-part taxon-name-part-type="species" reg="calyptrata">calyptrata</tp:taxon-name-part></tp:taxon-name></italic>). The flowers of <italic><tp:taxon-name><tp:taxon-name-part taxon-name-part-type="genus" reg="Pinguicula">P.</tp:taxon-name-part><tp:taxon-name-part taxon-name-part-type="species" reg="ombrophila">ombrophila</tp:taxon-name-part></tp:taxon-name></italic> are similar to those of <italic><tp:taxon-name><tp:taxon-name-part taxon-name-part-type="genus" reg="Pinguicula">P.</tp:taxon-name-part><tp:taxon-name-part taxon-name-part-type="species" reg="calyptrata">calyptrata</tp:taxon-name-part></tp:taxon-name></italic> and a distinct yellow palate – absent in <italic><tp:taxon-name><tp:taxon-name-part taxon-name-part-type="genus" reg="Pinguicula">P.</tp:taxon-name-part><tp:taxon-name-part taxon-name-part-type="species" reg="rosmarieae">rosmarieae</tp:taxon-name-part></tp:taxon-name></italic> and <italic><tp:taxon-name><tp:taxon-name-part taxon-name-part-type="genus" reg="Pinguicula">P.</tp:taxon-name-part><tp:taxon-name-part taxon-name-part-type="species" reg="jimburensis">jimburensis</tp:taxon-name-part></tp:taxon-name></italic> – is present. It differs from all three other taxa by having very short flower scapes that barely reach leaf-length.</p><fig id="F4" position="float" orientation="portrait"><object-id xmlns:xlink="http://www.w3.org/1999/xlink" content-type="doi" xlink:type="simple">10.3897/phytokeys.222.98139.figure4</object-id><object-id xmlns:xlink="http://www.w3.org/1999/xlink" content-type="arpha" xlink:type="simple">73297496-6CEF-5854-BFCD-E88AEDA60BCE</object-id><label>Figure 4.</label><caption><p><italic><tp:taxon-name><tp:taxon-name-part taxon-name-part-type="genus" reg="Pinguicula">Pinguicula</tp:taxon-name-part><tp:taxon-name-part taxon-name-part-type="species" reg="ombrophila">ombrophila</tp:taxon-name-part></tp:taxon-name></italic><bold>A, B</bold> flowering plant in fronto-lateral view in the natural habitat in the Reserva Biológica Cerro Plateado <bold>C</bold> flower, frontal view <bold>D</bold> ditto, lateral view <bold>E</bold> freshly collected specimen, note the angled spurs with the blunt apices <bold>F</bold> young capsule. (<bold>A–F</bold> from <italic>Á.J. Pérez et al. 10353</italic>). Photos by Álvaro J. Pérez.</p></caption><graphic xmlns:xlink="http://www.w3.org/1999/xlink" xlink:href="phytokeys-222-153_article-98139__-g004.jpg" position="float" orientation="portrait" xlink:type="simple" id="oo_829267.jpg"><uri content-type="original_file" xlink:type="simple">https://binary.pensoft.net/fig/829267</uri></graphic></fig></tp:treatment-sec><tp:treatment-sec sec-type="description" id="SECID0ESKAG"><title>Description.</title><p>Lithophyte on sandstone rocky walls, perennial rosette leaved herb with 1 (–3) flowering scapes. Rhizome ~12 mm long, with numerous fibrous roots 1.5–6.5 cm long. Leaves (5–) 6–7, flat on the ground, ± succulent (dried translucent-membranous), (15–) 20–30 (–35) mm long, nearly as long as wide, the blades ovate-obovate-oblong in outline, rounded at the tip, attenuated to the base into a sessile petiole, the margins entire, light green along the midvein and purple-brownish throughout the rest, upper surface of lamina covered with stalked glandular hairs. Hibernacula (winter buds, dormant buds) absent. Scapes 1–2 (–3), erect, (20–) 25 (–30) mm tall, terete, filiform (0.5–1 mm thick), one-flowered, purple-brownish, scattered with stalked glandular hairs. Flowers small, ~10–13 (–15) mm long (including tube-spur-complex). Calyx two-lipped, persistent, purple-brownish, upper surface of sepals scattered with stalked glandular hairs; upper lip deeply divided into three nearly equal-sized oblong lobes, at apex pointed; lower lip deeply divided into two oblong lobes, at apex pointed. Corolla two-lipped, bluish-magenta to bright-violet, scattered with stalked glandular hairs; upper lip two-lobed, lobes obovate, ~5–6 mm long and ~4–6 mm wide, notched at the apex; lower lip larger and longer than the upper lip, with three oblong to obovate-oblong lobes (the median lobe somewhat larger than the two lateral ones), 5–6 mm wide, each distinctly (up to 1/3 of its length) notched. Tube (tube-spur-complex) at the throat funnel-shaped and with dark stripes, proximally getting narrower until the end of the lower calyx lobes and merging relatively abruptly and with a weak angle into the cylindrical stubby, at apex rounded, yellow spur; ~6 mm long; Palate simple, well developed, inserted immediately behind (~1–2 mm) the corollas´ lower-lip middle lobe, yellow, set with short-stalked glandular hairs, proximally elongated into two short ventral hair strips; the corollas´ inner surface covered with small white hairs, stretching proximally along on each side of the inner tube wall. Stamens 2, filaments 1.5–2 mm long, anthers dorsifixed, 0.5 mm, oval, transverse dehiscing. Ovary 1.2 mm, rounded, glabrous, style 1 mm long, stigma 1 mm long, campanulate, sparsely covered with simple trichomes. Capsule 3–4 mm, rounded, glabrous, splitting in 2 valves. Seed numerous, alveolate, ellipsoid, 0.5–0.8 mm long. Chromosome number unknown.</p></tp:treatment-sec><tp:treatment-sec sec-type="etymology" id="SECID0EXKAG"><title>Etymology.</title><p>The specific epithet was chosen to point at the particular habitat requirements of the plants. They prefer very wet conditions where they not only receive constant moisture from the surrounding waterlogged paramo-soil, but are also fully exposed to the high amounts of precipitation and fog typical for this area. The name <tp:taxon-name><tp:taxon-name-part taxon-name-part-type="genus" reg="Pinguicula"/><tp:taxon-name-part taxon-name-part-type="species" reg="ombrophila">ombrophila</tp:taxon-name-part></tp:taxon-name> signifies “rainloving” from the two latin words “ombros” (rain) and “philos” (that loves/is fond of).</p></tp:treatment-sec><tp:treatment-sec sec-type="distribution" id="SECID0EGLAG"><title>Distribution, habitat and associated vegetation.</title><p>The Cerro Plateado Biological Reserve is one of the governmental protected areas along the Cordillera del Cóndor range in Ecuador, protecting around 26 000 ha of mature forest from 850 to 3100 m in the province of Zamora-Chinchipe. The Cordillera del Cóndor runs 150 km north-south along the border of Ecuador and Peru. This mountain range is isolated from the main Andean chain and is geologically distinct, formed with an intermixture of limestone, quartzitic sandstone, and igneous rock of the Hollin Formation (<xref ref-type="bibr" rid="B17">Gregory-Wodzicki 2000</xref>; <xref ref-type="bibr" rid="B28">Neill 2005</xref>). The geology of these mountains is similar to the tepuis of the Guyana shield in northwest South America. In fact, a number of angiosperm genera once thought to be endemic to the tepuis of the Guyana shield have also been found along the Cordillera del Cóndor (<xref ref-type="bibr" rid="B5">Berry et al. 1995</xref>; <xref ref-type="bibr" rid="B31">Schulenberg and Awbrey 1997</xref>).</p><p><italic><tp:taxon-name><tp:taxon-name-part taxon-name-part-type="genus" reg="Pinguicula">Pinguicula</tp:taxon-name-part><tp:taxon-name-part taxon-name-part-type="species" reg="ombrophila">ombrophila</tp:taxon-name-part></tp:taxon-name></italic>, together with <italic><tp:taxon-name><tp:taxon-name-part taxon-name-part-type="genus" reg="Pinguicula">P.</tp:taxon-name-part><tp:taxon-name-part taxon-name-part-type="species" reg="calyptrata">calyptrata</tp:taxon-name-part></tp:taxon-name></italic> (<italic>Neill et al. 17467</italic>, ECUAMZ; <italic>Pérez et al. 10170</italic>, <italic>11711</italic>, QCA; Figs <xref ref-type="fig" rid="F2">2</xref>, <xref ref-type="fig" rid="F3">3</xref>), were collected during the first botanical expedition to the Cerro Plateado led by Dr. David A. Neill in 2012 and later in 2016 and 2021 by the first author of this paper. Both species were collected at the summit of this Andean tepui, very close to the Peruvian border, that correspond to the highest sandstone plateau of the Cordillera del Cóndor, growing as a lithophyte on exposed quartzitic sandstone rocks with acidic and nutrient poor soils and in an extremely wet environment (Figs <xref ref-type="fig" rid="F2">2</xref>, <xref ref-type="fig" rid="F3">3</xref>). The vegetation is paramo-like, dominated by the grass <tp:taxon-name><tp:taxon-name-part taxon-name-part-type="genus" reg="Chusquea">Chusquea</tp:taxon-name-part><tp:taxon-name-part taxon-name-part-type="uncertainty-rank">cf.</tp:taxon-name-part><tp:taxon-name-part taxon-name-part-type="species" reg="nana">nana</tp:taxon-name-part></tp:taxon-name> and the bromeliad <italic><tp:taxon-name><tp:taxon-name-part taxon-name-part-type="genus" reg="Vriesea">Vriesea</tp:taxon-name-part></tp:taxon-name></italic> sp. along with scattered shrubs of <italic><tp:taxon-name><tp:taxon-name-part taxon-name-part-type="genus" reg="Clethra">Clethra</tp:taxon-name-part><tp:taxon-name-part taxon-name-part-type="species" reg="concordia">concordia</tp:taxon-name-part></tp:taxon-name></italic> D.A.Neill, H.Beltrán &amp; Quizhpe, <italic><tp:taxon-name><tp:taxon-name-part taxon-name-part-type="genus" reg="Diplostephium">Diplostephium</tp:taxon-name-part></tp:taxon-name></italic> sp., <italic><tp:taxon-name><tp:taxon-name-part taxon-name-part-type="genus" reg="Gaultheria">Gaultheria</tp:taxon-name-part><tp:taxon-name-part taxon-name-part-type="species" reg="lanigera">lanigera</tp:taxon-name-part></tp:taxon-name></italic> Hook. and <italic><tp:taxon-name><tp:taxon-name-part taxon-name-part-type="genus" reg="Valeriana">Valeriana</tp:taxon-name-part><tp:taxon-name-part taxon-name-part-type="species" reg="plateadensis">plateadensis</tp:taxon-name-part></tp:taxon-name></italic> sp. nov. Á.J. Pérez, C. Persson &amp; J.N. Zapata (<xref ref-type="bibr" rid="B29">Persson et al. 2023</xref>).</p></tp:treatment-sec><tp:treatment-sec sec-type="conservation status" id="SECID0EKPAG"><title>Conservation status.</title><p>Only one population with ca. 15 mature individuals of this species was discovered at the type locality at the summit of the Cerro Plateado. It is an isolated area and difficult to access; nevertheless, climate change could affect the environmental requirements of this species. According to the IUCN Red List criteria (<xref ref-type="bibr" rid="B21">IUCN Standards and Petitions Committee 2022</xref>) this species is assessed as Vulnerable (VU, Criterion D2).</p></tp:treatment-sec><tp:treatment-sec sec-type="Affinities" id="SECID0EUPAG"><title>Affinities.</title><p><italic><tp:taxon-name><tp:taxon-name-part taxon-name-part-type="genus" reg="Pinguicula">P.</tp:taxon-name-part><tp:taxon-name-part taxon-name-part-type="species" reg="ombrophila">ombrophila</tp:taxon-name-part></tp:taxon-name></italic> is superficially very similar to <italic><tp:taxon-name><tp:taxon-name-part taxon-name-part-type="genus" reg="Pinguicula">P.</tp:taxon-name-part><tp:taxon-name-part taxon-name-part-type="species" reg="rosmarieae">rosmarieae</tp:taxon-name-part></tp:taxon-name></italic> with which it shares the wide leaves without involute margins and the resulting large and relatively flat rosettes. Interestingly, both <italic><tp:taxon-name><tp:taxon-name-part taxon-name-part-type="genus" reg="Pinguicula">P.</tp:taxon-name-part><tp:taxon-name-part taxon-name-part-type="species" reg="ombrophila">ombrophila</tp:taxon-name-part></tp:taxon-name></italic> and <italic><tp:taxon-name><tp:taxon-name-part taxon-name-part-type="genus" reg="Pinguicula">P.</tp:taxon-name-part><tp:taxon-name-part taxon-name-part-type="species" reg="rosmarieae">rosmarieae</tp:taxon-name-part></tp:taxon-name></italic> are lithophytic (the latter rarely epiphytic) plants that prefer the wettest of all non-submerse locations available in the generally very moist paramo habitats. The rosette morphology likely is an adaptation to that and might be subject to environmental constraints. <italic><tp:taxon-name><tp:taxon-name-part taxon-name-part-type="genus" reg="Pinguicula">P.</tp:taxon-name-part><tp:taxon-name-part taxon-name-part-type="species" reg="rosmarieae">rosmarieae</tp:taxon-name-part></tp:taxon-name></italic> shows, however, a different flower morphology with a peculiar box-like corolla-spur complex and the lack of a yellow palate. The flowers of <italic><tp:taxon-name><tp:taxon-name-part taxon-name-part-type="genus" reg="Pinguicula">P.</tp:taxon-name-part><tp:taxon-name-part taxon-name-part-type="species" reg="ombrophila">ombrophila</tp:taxon-name-part></tp:taxon-name></italic> are more similar to <italic><tp:taxon-name><tp:taxon-name-part taxon-name-part-type="genus" reg="Pinguicula">P.</tp:taxon-name-part><tp:taxon-name-part taxon-name-part-type="species" reg="calyptrata">calyptrata</tp:taxon-name-part></tp:taxon-name></italic> and the three species are obviously closely related to each other. <italic><tp:taxon-name><tp:taxon-name-part taxon-name-part-type="genus" reg="Pinguicula">P.</tp:taxon-name-part><tp:taxon-name-part taxon-name-part-type="species" reg="ombrophila">ombrophila</tp:taxon-name-part></tp:taxon-name></italic> is furthermore characterized by a very short flower stalk compared to all other north-Andean taxa. The flowers barely exceed the tips of the freshly developing leaves, a character so far only known and typical for, for example, the south-Andean <italic><tp:taxon-name><tp:taxon-name-part taxon-name-part-type="genus" reg="Pinguicula">P.</tp:taxon-name-part><tp:taxon-name-part taxon-name-part-type="species" reg="nahuelbutensis">nahuelbutensis</tp:taxon-name-part></tp:taxon-name></italic> (<xref ref-type="bibr" rid="B16">Gluch 2017</xref>).</p></tp:treatment-sec><tp:treatment-sec sec-type="material" id="SECID0EBTAG"><title>Additional specimens examined</title><p><bold>(<italic>paratypes</italic>).</bold> Ecuador. Zamora-Chinchipe. Cantón Nangaritza, Reserva Biológica Cerro Plateado, Herbaceous páramo-like vegetation on broad, gently sloping summit area of Cerro Plateado, <named-content xmlns:xlink="http://www.w3.org/1999/xlink" content-type="dwc:verbatimCoordinates" xlink:type="simple"><named-content content-type="geo-json" specific-use="{&#34;type&#34;:&#34;Point&#34;,&#34;coordinates&#34;:[-78.783056,-4.619444]}" id="NCID0EPTAG" xlink:type="simple">04°37'10"S, 078°46'59"W</named-content></named-content>, 2915 m, 24 Aug 2012 (fl), <italic>D. Neill et al. 17465</italic> (ECUAMZ); ibid, colecciones en la cima de la meseta, vegetación paramuna, −4.6194445, −78.7830556, 2900 m, 23 Sep 2016 (fl, fr), <italic>Á.J. Pérez et al. 10145</italic> (QCA, barcode: 245583); ibid, 8 Aug 2021 (fl, spirit collection), <italic>Á.J. Pérez et al. 11712</italic> (QCA, barcode: 245580).</p></tp:treatment-sec><tp:treatment-sec><!--Section generated to contain objects referenced in tp:taxon-treatment.--><fig id="F2" position="float" orientation="portrait"><object-id xmlns:xlink="http://www.w3.org/1999/xlink" content-type="doi" xlink:type="simple">10.3897/phytokeys.222.98139.figure2</object-id><object-id xmlns:xlink="http://www.w3.org/1999/xlink" content-type="arpha" xlink:type="simple">0B3DDE73-3889-55F2-8D66-81D2F9AC1FD4</object-id><label>Figure 2.</label><caption><p>Habitats of the new species and associated <italic><tp:taxon-name><tp:taxon-name-part taxon-name-part-type="genus" reg="Pinguicula">P.</tp:taxon-name-part><tp:taxon-name-part taxon-name-part-type="species" reg="calyptrata">calyptrata</tp:taxon-name-part></tp:taxon-name></italic><bold>A–C</bold> Lagunas Negras de Jimbura <bold>A</bold> swampy areas between rocks next to the Lagoons where <italic><tp:taxon-name><tp:taxon-name-part taxon-name-part-type="genus" reg="Pinguicula">P.</tp:taxon-name-part><tp:taxon-name-part taxon-name-part-type="species" reg="jimburensis">jimburensis</tp:taxon-name-part></tp:taxon-name></italic> is found <bold>B</bold> neighboring stand of <italic><tp:taxon-name><tp:taxon-name-part taxon-name-part-type="genus" reg="Pinguicula">P.</tp:taxon-name-part><tp:taxon-name-part taxon-name-part-type="species" reg="calyptrata">calyptrata</tp:taxon-name-part></tp:taxon-name></italic><bold>C</bold> flower of <italic><tp:taxon-name><tp:taxon-name-part taxon-name-part-type="genus" reg="Pinguicula">P.</tp:taxon-name-part><tp:taxon-name-part taxon-name-part-type="species" reg="calyptrata">calyptrata</tp:taxon-name-part></tp:taxon-name></italic>, frontal view <bold>D–G</bold> Reserva Biológica Cerro Plateado <bold>D</bold> small stand of <italic><tp:taxon-name><tp:taxon-name-part taxon-name-part-type="genus" reg="Pinguicula">P.</tp:taxon-name-part><tp:taxon-name-part taxon-name-part-type="species" reg="ombrophila">ombrophila</tp:taxon-name-part></tp:taxon-name></italic> growing on a vertical rock face <bold>E</bold> single plant on top of a rock overhang <bold>F</bold> rosette of sympatric <italic><tp:taxon-name><tp:taxon-name-part taxon-name-part-type="genus" reg="Pinguicula">P.</tp:taxon-name-part><tp:taxon-name-part taxon-name-part-type="species" reg="calyptrata">calyptrata</tp:taxon-name-part></tp:taxon-name></italic><bold>G</bold> ditto, flower in frontal view. Photos: <bold>A–C</bold> by Kabir Montesinos; <bold>D–G</bold> by Álvaro J. Pérez.</p></caption><graphic xmlns:xlink="http://www.w3.org/1999/xlink" xlink:href="phytokeys-222-153_article-98139__-g002.jpg" position="float" orientation="portrait" xlink:type="simple" id="oo_829265.jpg"><uri content-type="original_file" xlink:type="simple">https://binary.pensoft.net/fig/829265</uri></graphic></fig><fig id="F3" position="float" orientation="portrait"><object-id xmlns:xlink="http://www.w3.org/1999/xlink" content-type="doi" xlink:type="simple">10.3897/phytokeys.222.98139.figure3</object-id><object-id xmlns:xlink="http://www.w3.org/1999/xlink" content-type="arpha" xlink:type="simple">2964EBD8-1BBE-5EEB-8E17-9487721DF0DC</object-id><label>Figure 3.</label><caption><p>Map showing the distribution of <italic><tp:taxon-name><tp:taxon-name-part taxon-name-part-type="genus" reg="Pinguicula">Pinguicula</tp:taxon-name-part></tp:taxon-name></italic> spp. in Ecuador and illustrating the morphological spectrum of <italic><tp:taxon-name><tp:taxon-name-part taxon-name-part-type="genus" reg="Pinguicula">P.</tp:taxon-name-part><tp:taxon-name-part taxon-name-part-type="species" reg="calyptrata">calyptrata</tp:taxon-name-part></tp:taxon-name></italic> observed from north to south. The yellow circles mark the respective localities sampled (locality name in italics). The two new species (<italic><tp:taxon-name><tp:taxon-name-part taxon-name-part-type="genus" reg="Pinguicula">P.</tp:taxon-name-part><tp:taxon-name-part taxon-name-part-type="species" reg="jimburensis">jimburensis</tp:taxon-name-part></tp:taxon-name></italic> = red star, <italic><tp:taxon-name><tp:taxon-name-part taxon-name-part-type="genus" reg="Pinguicula">P.</tp:taxon-name-part><tp:taxon-name-part taxon-name-part-type="species" reg="ombrophila">ombrophila</tp:taxon-name-part></tp:taxon-name></italic> = green star) are both found at the southern end of Ecuador near the border to Peru and well within the Amotape-Huancabamba Zone (dashed line).</p></caption><graphic xmlns:xlink="http://www.w3.org/1999/xlink" xlink:href="phytokeys-222-153_article-98139__-g003.jpg" position="float" orientation="portrait" xlink:type="simple" id="oo_829266.jpg"><uri content-type="original_file" xlink:type="simple">https://binary.pensoft.net/fig/829266</uri></graphic></fig></tp:treatment-sec><ref-list><ref id="B17"><mixed-citation xmlns:xlink="http://www.w3.org/1999/xlink" xlink:type="simple"><person-group><name name-style="western"><surname>Gregory-Wodzicki</surname><given-names>KM</given-names></name></person-group> (<year>2000</year>) <article-title>Uplift history of the central and northern Andes: A review.</article-title><source>Geological Society of America Bulletin</source><volume>112</volume>(<issue>7</issue>): <fpage>1091</fpage>–<lpage>1105</lpage>. <ext-link xlink:type="simple" ext-link-type="doi" xlink:href="10.1130/0016-7606(2000)112%3C1091:UHOTCA%3E2.0.CO;2">https://doi.org/10.1130/0016-7606(2000)112&lt;1091:UHOTCA&gt;2.0.CO;2</ext-link></mixed-citation></ref><ref id="B28"><mixed-citation xmlns:xlink="http://www.w3.org/1999/xlink" xlink:type="simple"><person-group><name name-style="western"><surname>Neill</surname><given-names>DA</given-names></name></person-group> (<year>2005</year>) <article-title>Cordillera del Cóndor: Botanical treasures between the Andes and the Amazon.</article-title><source>Plant Talk</source><volume>41</volume>: <fpage>17</fpage>–<lpage>21</lpage>.</mixed-citation></ref><ref id="B5"><mixed-citation xmlns:xlink="http://www.w3.org/1999/xlink" xlink:type="simple"><person-group><name name-style="western"><surname>Berry</surname><given-names>PE</given-names></name><name name-style="western"><surname>Huber</surname><given-names>O</given-names></name><name name-style="western"><surname>Holst</surname><given-names>BK</given-names></name></person-group> (<year>1995</year>) <article-title>Phytogeography of the Guayana Region.</article-title> In: <person-group><name name-style="western"><surname>Steyermark</surname><given-names>JA</given-names></name><name name-style="western"><surname>Berry</surname><given-names>PE</given-names></name><name name-style="western"><surname>Holst</surname><given-names>K</given-names></name></person-group> (<role>Eds</role>) <issue-title>Flora of the Venezuelan Guayana (Vol.</issue-title><source>1). Missouri Botanical Garden Press, St. Louis</source>, <fpage>170</fpage>–<lpage>192</lpage>.</mixed-citation></ref><ref id="B31"><mixed-citation xmlns:xlink="http://www.w3.org/1999/xlink" xlink:type="simple"><person-group><name name-style="western"><surname>Schulenberg</surname><given-names>TS</given-names></name><name name-style="western"><surname>Awbrey</surname><given-names>K</given-names></name></person-group> (<year>1997</year>) <source>The Cordillera del Cóndor region of Ecuador and Peru: a biological assessment, RAP Working Papers 7.</source><publisher-name>Conservation International</publisher-name>, <publisher-loc>Washington</publisher-loc>, <size units="page">231 pp</size>.</mixed-citation></ref><ref id="B29"><mixed-citation xmlns:xlink="http://www.w3.org/1999/xlink" xlink:type="simple"><person-group><name name-style="western"><surname>Persson</surname><given-names>C</given-names></name><name name-style="western"><surname>Eriksen</surname><given-names>B</given-names></name><name name-style="western"><surname>Pérez</surname><given-names>ÁJ</given-names></name><name name-style="western"><surname>Zapata</surname><given-names>JN</given-names></name><name name-style="western"><surname>Couvreur</surname><given-names>TLP</given-names></name><name name-style="western"><surname>Sklenář</surname><given-names>P</given-names></name></person-group> (<year>2023</year>) <article-title>Three new species of <italic><tp:taxon-name><tp:taxon-name-part taxon-name-part-type="genus">Valeriana</tp:taxon-name-part></tp:taxon-name></italic> (<tp:taxon-name><tp:taxon-name-part taxon-name-part-type="subfamily">Valerianoideae</tp:taxon-name-part></tp:taxon-name>, <tp:taxon-name><tp:taxon-name-part taxon-name-part-type="family">Caprifoliaceae</tp:taxon-name-part></tp:taxon-name>) from southern Ecuador.</article-title><source>Phytotaxa</source><volume>579</volume>(<issue>1</issue>): <fpage>47</fpage>–<lpage>53</lpage>. <ext-link xlink:type="simple" ext-link-type="doi" xlink:href="10.11646/phytotaxa.579.1.5">https://doi.org/10.11646/phytotaxa.579.1.5</ext-link></mixed-citation></ref><ref id="B21"><mixed-citation xmlns:xlink="http://www.w3.org/1999/xlink" xlink:type="simple">IUCN Standards and Petitions Committee (<year>2022</year>) Guidelines for Using the IUCN Red List Categories and Criteria. Version 15.1. Prepared by the Standards and Petitions Committee. <ext-link xlink:type="simple" ext-link-type="uri" xlink:href="https://www.iucnredlist.org/documents/RedListGuidelines.pdf">https://www.iucnredlist.org/documents/RedListGuidelines.pdf</ext-link></mixed-citation></ref><ref id="B16"><mixed-citation xmlns:xlink="http://www.w3.org/1999/xlink" xlink:type="simple"><person-group><name name-style="western"><surname>Gluch</surname><given-names>O</given-names></name></person-group> (<year>2017</year>) <article-title>Revision of <italic><tp:taxon-name><tp:taxon-name-part taxon-name-part-type="genus">Pinguicula</tp:taxon-name-part></tp:taxon-name></italic> (<tp:taxon-name><tp:taxon-name-part taxon-name-part-type="family">Lentibulariaceae</tp:taxon-name-part></tp:taxon-name>) in Chile and Argentina.</article-title><source>Carnivorous Plant Newsletter</source><volume>46</volume>(<issue>4</issue>): <fpage>121</fpage>–<lpage>131</lpage>. <ext-link xlink:type="simple" ext-link-type="doi" xlink:href="10.55360/cpn464.og976">https://doi.org/10.55360/cpn464.og976</ext-link></mixed-citation></ref></ref-list></tp:taxon-treatment>
